# Supplementary material for: The Potential Use of Fungal Co-Culture Strategy for Discovery of New Secondary Metabolites
Source: Microorganisms. 2023 Feb 12;11(2):464. doi: 10.3390/microorganisms11020464 (PMC9965835; doi:10.3390/microorganisms11020464)
Supplement: Supplementary file 1 [file microorganisms-11-00464-s001.zip]

Archive with 1 entries (1 files):
- microorganisms-2195808-supplementary.pdf
